# Supplementary material for: A pathway study of university embeddedness in provincial innovation systems based on field theory: Empirical evidence from China
Source: PLoS One. 2026 Mar 26;21(3):e0344374. doi: 10.1371/journal.pone.0344374 (PMC13020797; doi:10.1371/journal.pone.0344374)
Supplement: S1 Data — (XLSX) [file pone.0344374.s001.xlsx]

## Sheet: DATA
ID	City	PI	IUCR1	IUCR2	GAT	HC	ERC1	ERC2	ISE	TSA1	TSA2
1	Guangdong	62.7967	0.5142	1416.33	9321.33	106450	4854.73	2.39987e+07	11303.3	515687	2400227
2	Beijing	55.91	0.169367	945	4872.67	82933.3	1446.84	3.8422e+07	36496.3	1.0422e+06	608866
3	Jiangsu	50.0433	0.294267	990.667	6333.67	92876	3102.89	28750099	9563	792597	2014698
4	Shanghai	42.3933	0.176033	437.333	6670.67	75088.7	1398.87	2.45982e+07	16542	593954	540693
5	Zhejiang	43.3667	0.300767	575	6714.33	66384.3	2673.29	1.74957e+07	5697	417269	1148737
6	Shanxi	34.7667	0.290667	984.333	6716	91499	2879.14	1.46275e+07	6977.33	503133	2291483
7	Shandong	30.9867	0.2579	713.333	6403	66599	1580.95	1.52587e+07	10997	425195	1616873
8	Hubei	32.65	0.204333	517.333	6993	55292.7	1628.89	10921815	3417.67	96973	1368465
9	Anhui	29.12	0.2157	546.333	8947.33	60607	2265.84	1.20301e+07	8644.67	608192	1800903
10	Sichuan	29.6633	0.232267	667.333	6596.67	56353.7	1234.52	16811347	7103	579067	1210048
11	Shaanxi	30.1633	0.292833	642.333	6688.33	57376	1763.58	10106179	9483.33	507564	1510332
12	Hunan	28.14	0.2833	384	9248.67	30845.3	1116.11	6.67781e+06	2422.67	322823	915556
13	Chongqing	27.4167	0.231167	773	7685	35940.3	1337.94	6884907	6746	137820	947187
14	Fujian	27.64	0.246067	802	6394.33	69444.7	2633.36	6524109	2645.33	250145	2492185
15	Henan	26.8967	0.2897	344.333	6990	26310	621.817	6.54819e+06	2489.33	145704	572152
16	Tianjin	26.89	0.229933	392.333	6288.33	32910.7	1448.72	4160819	2675.67	155789	1241984
17	Jiangxi	24.8767	0.316433	376.667	5807.67	52268.7	1953.13	5.00833e+06	1599.33	62580.3	1604798
18	Hebei	23.5267	0.1565	211	6654.67	21303.3	1361.16	1740871	1643	18152	840249
19	Guizhou	24.3267	0.200533	551.333	8265.33	29750.3	694.963	4033570	2703.33	150526	726957
20	Jilin	22.76	0.318167	845.333	5903	45628.7	1044.75	8.64475e+06	5540	262668	1140799
21	Liaoning	22.9167	0.0861333	292	6261.33	24493	1531.61	2.6697e+06	1248	13449	964205
22	Yunnan	22.3967	0.242167	242.667	7469.67	28018.7	968.807	3027536	1199.67	56122.7	841986
23	Shandong	25.81	0.1205	59.6667	6785.67	9569	421.78	1112751	3818.33	16460	230062
24	Hainan	23.43	0.124233	237	6659	34170	1420.74	2.66374e+06	2399.67	140685	1184167
25	Guangxi	21.3967	0.185133	240.667	6745.33	14537.3	794.82	1.66298e+06	1127.33	12705	581062
26	Gansu	22.1267	0.2643	437.333	6060.67	40461.3	805.037	8506052	2779	63159.7	825601
27	Heilongjiang	22.1533	0.0801	53	5608.67	4680.67	282.207	412953	75	540	74111
28	Qinghai	20.66	0.134667	56	6027.67	7562.67	255.727	723658	897	15673.7	146679
29	Xinjiang	19.7733	0.1605	87	9627.67	14208	1025.55	784673	350	7933.33	486680
30	Inner Mongolia	19.4	6.111	251.667	5856	17638.7	812.49	1.06809e+06	455.667	7229.33	486647
31	Tibet	17.75	0.115067	19.3333	4736.67	1332	286.973	166440	137.333	583	38556
		52.9767	0.416183	987.5	9285	92187.5	2991.01	2.66742e+07	13922.7	700394	2345855
		26.89	0.231167	437.333	6659	35940.3	1361.16	6.54819e+06	2703.33	145704	947187
		19.5867	0.1006	54.5	5240.67	6121.67	284.59	568306	243.667	3906.17	110395
